# Supplementary material for: Obox4 promotes zygotic genome activation upon loss of Dux
Source: eLife. 2024 Jun 24;13:e95856. doi: 10.7554/eLife.95856 (PMC11196112; doi:10.7554/eLife.95856)
Supplement: Figure 2—source data 1. [file elife-95856-fig2-data1.zip]

Archive with 5 entries (4 files):
- Figure 2 - Source Data/
- Figure 2 - Source Data/OBOX4_induce.tif
- __MACOSX/Figure 2 - Source Data/._OBOX4_induce.tif
- Figure 2 - Source Data/Figure 2 - Labeled Source Data.png
- __MACOSX/Figure 2 - Source Data/._Figure 2 - Labeled Source Data.png
