# Supplementary material for: Obox4 promotes zygotic genome activation upon loss of Dux
Source: eLife. 2024 Jun 24;13:e95856. doi: 10.7554/eLife.95856 (PMC11196112; doi:10.7554/eLife.95856)
Supplement: Figure 2—figure supplement 1—source data 1. [file elife-95856-fig2-figsupp1-data1.zip]

Archive with 9 entries (8 files):
- Supplementary Figure 1 - Source Data/
- Supplementary Figure 1 - Source Data/20210702LTR_tdTomato_Homeobox_Tubb.tif
- __MACOSX/Supplementary Figure 1 - Source Data/._20210702LTR_tdTomato_Homeobox_Tubb.tif
- Supplementary Figure 1 - Source Data/.DS_Store
- __MACOSX/Supplementary Figure 1 - Source Data/._.DS_Store
- Supplementary Figure 1 - Source Data/Supplementary Figure 1b - Labeled Source Data.png
- __MACOSX/Supplementary Figure 1 - Source Data/._Supplementary Figure 1b - Labeled Source Data.png
- Supplementary Figure 1 - Source Data/20210702LTR_tdTomato_Homeobox_FLAG.tif
- __MACOSX/Supplementary Figure 1 - Source Data/._20210702LTR_tdTomato_Homeobox_FLAG.tif
