# Supplementary material for: Obox4 promotes zygotic genome activation upon loss of Dux
Source: eLife. 2024 Jun 24;13:e95856. doi: 10.7554/eLife.95856 (PMC11196112; doi:10.7554/eLife.95856)
Supplement: Figure 3—figure supplement 3—source data 1. [file elife-95856-fig3-figsupp3-data1.zip]

Archive with 17 entries (16 files):
- Supplementary Figure 5 - Source Data 1/
- Supplementary Figure 5 - Source Data 1/mESC_Obox4_KO_27_A'+B'.tif
- __MACOSX/Supplementary Figure 5 - Source Data 1/._mESC_Obox4_KO_27_A'+B'.tif
- Supplementary Figure 5 - Source Data 1/mESC_Obox4_KO_27_C'+D'.tif
- __MACOSX/Supplementary Figure 5 - Source Data 1/._mESC_Obox4_KO_27_C'+D'.tif
- Supplementary Figure 5 - Source Data 1/.DS_Store
- __MACOSX/Supplementary Figure 5 - Source Data 1/._.DS_Store
- Supplementary Figure 5 - Source Data 1/mESC_Obox4_KO_413_A'+B'_A'+D'.tif
- __MACOSX/Supplementary Figure 5 - Source Data 1/._mESC_Obox4_KO_413_A'+B'_A'+D'.tif
- Supplementary Figure 5 - Source Data 1/mESC_Obox4_KO_27_A'+D'.tif
- __MACOSX/Supplementary Figure 5 - Source Data 1/._mESC_Obox4_KO_27_A'+D'.tif
- Supplementary Figure 5 - Source Data 1/Supplementary Figure 5a - Labeled Source Data.png
- __MACOSX/Supplementary Figure 5 - Source Data 1/._Supplementary Figure 5a - Labeled Source Data.png
- Supplementary Figure 5 - Source Data 1/mESC_Obox4_KO_413_C'+D'.tif
- __MACOSX/Supplementary Figure 5 - Source Data 1/._mESC_Obox4_KO_413_C'+D'.tif
- Supplementary Figure 5 - Source Data 1/mESC_Obox4_KO_152.tif
- __MACOSX/Supplementary Figure 5 - Source Data 1/._mESC_Obox4_KO_152.tif
