# Supplementary material for: Obox4 promotes zygotic genome activation upon loss of Dux
Source: eLife. 2024 Jun 24;13:e95856. doi: 10.7554/eLife.95856 (PMC11196112; doi:10.7554/eLife.95856)
Supplement: Figure 3—figure supplement 3—source data 2. [file elife-95856-fig3-figsupp3-data2.zip]

Archive with 13 entries (12 files):
- Supplementary Figure 5a - Source Data 2/
- Supplementary Figure 5a - Source Data 2/.DS_Store
- __MACOSX/Supplementary Figure 5a - Source Data 2/._.DS_Store
- Supplementary Figure 5a - Source Data 2/mESC_Dux_KO_DKO_A+B.tif
- __MACOSX/Supplementary Figure 5a - Source Data 2/._mESC_Dux_KO_DKO_A+B.tif
- Supplementary Figure 5a - Source Data 2/mESC_Dux_KO_DKO_E+F.tif
- __MACOSX/Supplementary Figure 5a - Source Data 2/._mESC_Dux_KO_DKO_E+F.tif
- Supplementary Figure 5a - Source Data 2/mESC_Dux_KO_DKO_A+D.tif
- __MACOSX/Supplementary Figure 5a - Source Data 2/._mESC_Dux_KO_DKO_A+D.tif
- Supplementary Figure 5a - Source Data 2/mESC_Dux_KO_DKO_C+D.tif
- __MACOSX/Supplementary Figure 5a - Source Data 2/._mESC_Dux_KO_DKO_C+D.tif
- Supplementary Figure 5a - Source Data 2/Supplementary Figure 5b - Labeled Source Data.png
- __MACOSX/Supplementary Figure 5a - Source Data 2/._Supplementary Figure 5b - Labeled Source Data.png
