# Supplementary material for: Obox4 promotes zygotic genome activation upon loss of Dux
Source: eLife. 2024 Jun 24;13:e95856. doi: 10.7554/eLife.95856 (PMC11196112; doi:10.7554/eLife.95856)
Supplement: Figure 4—figure supplement 1—source data 1. [file elife-95856-fig4-figsupp1-data1.zip]

Archive with 23 entries (22 files):
- Supplementary Figure 6 - Source Data 1/
- Supplementary Figure 6 - Source Data 1/Mice_F1_A'+D'_131to152.tif
- __MACOSX/Supplementary Figure 6 - Source Data 1/._Mice_F1_A'+D'_131to152.tif
- Supplementary Figure 6 - Source Data 1/.DS_Store
- __MACOSX/Supplementary Figure 6 - Source Data 1/._.DS_Store
- Supplementary Figure 6 - Source Data 1/Mice_F1_E+F_132to146.tif
- __MACOSX/Supplementary Figure 6 - Source Data 1/._Mice_F1_E+F_132to146.tif
- Supplementary Figure 6 - Source Data 1/Mice_F1_A'+B'_A+B_108to129.tif
- __MACOSX/Supplementary Figure 6 - Source Data 1/._Mice_F1_A'+B'_A+B_108to129.tif
- Supplementary Figure 6 - Source Data 1/Mice_F1_A+D_131to152.tif
- __MACOSX/Supplementary Figure 6 - Source Data 1/._Mice_F1_A+D_131to152.tif
- Supplementary Figure 6 - Source Data 1/Mice_F1_E+F_109to128.tif
- __MACOSX/Supplementary Figure 6 - Source Data 1/._Mice_F1_E+F_109to128.tif
- Supplementary Figure 6 - Source Data 1/Mice_F1_A+B_132to146.tif
- __MACOSX/Supplementary Figure 6 - Source Data 1/._Mice_F1_A+B_132to146.tif
- Supplementary Figure 6 - Source Data 1/Supplementary Figure 6a-e F1 #108-152 - Labeled Source Data.png
- __MACOSX/Supplementary Figure 6 - Source Data 1/._Supplementary Figure 6a-e F1 #108-152 - Labeled Source Data.png
- Supplementary Figure 6 - Source Data 1/Mice_F1_A'+D'_108to129.tif
- __MACOSX/Supplementary Figure 6 - Source Data 1/._Mice_F1_A'+D'_108to129.tif
- Supplementary Figure 6 - Source Data 1/Mice_F1_A'+B'_131to151.tif
- __MACOSX/Supplementary Figure 6 - Source Data 1/._Mice_F1_A'+B'_131to151.tif
- Supplementary Figure 6 - Source Data 1/Mice_F1_A+D_108to129.tif
- __MACOSX/Supplementary Figure 6 - Source Data 1/._Mice_F1_A+D_108to129.tif
