# Supplementary material for: Obox4 promotes zygotic genome activation upon loss of Dux
Source: eLife. 2024 Jun 24;13:e95856. doi: 10.7554/eLife.95856 (PMC11196112; doi:10.7554/eLife.95856)
Supplement: Figure 4—figure supplement 1—source data 2. [file elife-95856-fig4-figsupp1-data2.zip]

Archive with 7 entries (6 files):
- Supplementary Figure 6 - Source Data 2/
- Supplementary Figure 6 - Source Data 2/.DS_Store
- __MACOSX/Supplementary Figure 6 - Source Data 2/._.DS_Store
- Supplementary Figure 6 - Source Data 2/Supplementary Figure 6a-e F1 #200-204 - Labeled Source Data.png
- __MACOSX/Supplementary Figure 6 - Source Data 2/._Supplementary Figure 6a-e F1 #200-204 - Labeled Source Data.png
- Supplementary Figure 6 - Source Data 2/Mice_F1_200to204.tif
- __MACOSX/Supplementary Figure 6 - Source Data 2/._Mice_F1_200to204.tif
