# Supplementary material for: Obox4 promotes zygotic genome activation upon loss of Dux
Source: eLife. 2024 Jun 24;13:e95856. doi: 10.7554/eLife.95856 (PMC11196112; doi:10.7554/eLife.95856)
Supplement: Figure 4—figure supplement 2—source data 1. [file elife-95856-fig4-figsupp2-data1.zip]

Archive with 11 entries (10 files):
- Supplementary Figure 7 - Source Data/
- Supplementary Figure 7 - Source Data/Mice_F2_180to186.tif
- __MACOSX/Supplementary Figure 7 - Source Data/._Mice_F2_180to186.tif
- Supplementary Figure 7 - Source Data/Mice_F2_205to213.tif
- __MACOSX/Supplementary Figure 7 - Source Data/._Mice_F2_205to213.tif
- Supplementary Figure 7 - Source Data/Supplementary Figure 7a - Labeled Source Data.png
- __MACOSX/Supplementary Figure 7 - Source Data/._Supplementary Figure 7a - Labeled Source Data.png
- Supplementary Figure 7 - Source Data/Mice_F2_187to193.tif
- __MACOSX/Supplementary Figure 7 - Source Data/._Mice_F2_187to193.tif
- Supplementary Figure 7 - Source Data/Mice_F2_194to199.tif
- __MACOSX/Supplementary Figure 7 - Source Data/._Mice_F2_194to199.tif
