# Supplementary material for: Obox4 promotes zygotic genome activation upon loss of Dux
Source: eLife. 2024 Jun 24;13:e95856. doi: 10.7554/eLife.95856 (PMC11196112; doi:10.7554/eLife.95856)
Supplement: Figure 4—figure supplement 3—source data 1. [file elife-95856-fig4-figsupp3-data1.zip]

Archive with 11 entries (10 files):
- Supplementary Figure 8 - Source Data 1/
- Supplementary Figure 8 - Source Data 1/Mice_F2_187sto189s.tif
- __MACOSX/Supplementary Figure 8 - Source Data 1/._Mice_F2_187sto189s.tif
- Supplementary Figure 8 - Source Data 1/.DS_Store
- __MACOSX/Supplementary Figure 8 - Source Data 1/._.DS_Store
- Supplementary Figure 8 - Source Data 1/Mice_F2_190sto195s.tif
- __MACOSX/Supplementary Figure 8 - Source Data 1/._Mice_F2_190sto195s.tif
- Supplementary Figure 8 - Source Data 1/Supplementary Figure 8b #187s-201s - Labeled Source Data.png
- __MACOSX/Supplementary Figure 8 - Source Data 1/._Supplementary Figure 8b #187s-201s - Labeled Source Data.png
- Supplementary Figure 8 - Source Data 1/Mice_F2_196sto201s.tif
- __MACOSX/Supplementary Figure 8 - Source Data 1/._Mice_F2_196sto201s.tif
