# Supplementary material for: Obox4 promotes zygotic genome activation upon loss of Dux
Source: eLife. 2024 Jun 24;13:e95856. doi: 10.7554/eLife.95856 (PMC11196112; doi:10.7554/eLife.95856)
Supplement: Figure 4—figure supplement 3—source data 2. [file elife-95856-fig4-figsupp3-data2.zip]

Archive with 7 entries (6 files):
- Supplementary Figure 8 - Source Data 2/
- Supplementary Figure 8 - Source Data 2/.DS_Store
- __MACOSX/Supplementary Figure 8 - Source Data 2/._.DS_Store
- Supplementary Figure 8 - Source Data 2/Mice_F2_202sto206s.tif
- __MACOSX/Supplementary Figure 8 - Source Data 2/._Mice_F2_202sto206s.tif
- Supplementary Figure 8 - Source Data 2/Supplementary Figure 8b #202s-206s - Labeled Source Data.png
- __MACOSX/Supplementary Figure 8 - Source Data 2/._Supplementary Figure 8b #202s-206s - Labeled Source Data.png
