# Supplementary material for: Obox4 promotes zygotic genome activation upon loss of Dux
Source: eLife. 2024 Jun 24;13:e95856. doi: 10.7554/eLife.95856 (PMC11196112; doi:10.7554/eLife.95856)
Supplement: Figure 4—figure supplement 3—source data 3. [file elife-95856-fig4-figsupp3-data3.zip]

Archive with 7 entries (6 files):
- Supplementary Figure 8 - Source Data 3/
- Supplementary Figure 8 - Source Data 3/Supplementary Figure 8b #207s-215s - Labeled Source Data.png
- __MACOSX/Supplementary Figure 8 - Source Data 3/._Supplementary Figure 8b #207s-215s - Labeled Source Data.png
- Supplementary Figure 8 - Source Data 3/.DS_Store
- __MACOSX/Supplementary Figure 8 - Source Data 3/._.DS_Store
- Supplementary Figure 8 - Source Data 3/Mice_F2_207sto215s.tif
- __MACOSX/Supplementary Figure 8 - Source Data 3/._Mice_F2_207sto215s.tif
