# Supplementary material for: Obox4 promotes zygotic genome activation upon loss of Dux
Source: eLife. 2024 Jun 24;13:e95856. doi: 10.7554/eLife.95856 (PMC11196112; doi:10.7554/eLife.95856)
Supplement: Figure 4—figure supplement 3—source data 4. [file elife-95856-fig4-figsupp3-data4.zip]

Archive with 13 entries (12 files):
- Supplementary Figure 8 - Source Data 4/
- Supplementary Figure 8 - Source Data 4/.DS_Store
- __MACOSX/Supplementary Figure 8 - Source Data 4/._.DS_Store
- Supplementary Figure 8 - Source Data 4/Mice_F2_223sto228s.tif
- __MACOSX/Supplementary Figure 8 - Source Data 4/._Mice_F2_223sto228s.tif
- Supplementary Figure 8 - Source Data 4/Mice_F2_216sto222s.tif
- __MACOSX/Supplementary Figure 8 - Source Data 4/._Mice_F2_216sto222s.tif
- Supplementary Figure 8 - Source Data 4/Mice_F2_229sto236s.tif
- __MACOSX/Supplementary Figure 8 - Source Data 4/._Mice_F2_229sto236s.tif
- Supplementary Figure 8 - Source Data 4/Supplementary Figure 8b #216s-240s - Labeled Source Data.png
- __MACOSX/Supplementary Figure 8 - Source Data 4/._Supplementary Figure 8b #216s-240s - Labeled Source Data.png
- Supplementary Figure 8 - Source Data 4/Mice_F2_237sto240s.tif
- __MACOSX/Supplementary Figure 8 - Source Data 4/._Mice_F2_237sto240s.tif
