# Supplementary material for: Obox4 promotes zygotic genome activation upon loss of Dux
Source: eLife. 2024 Jun 24;13:e95856. doi: 10.7554/eLife.95856 (PMC11196112; doi:10.7554/eLife.95856)
Supplement: Figure 4—figure supplement 4—source data 1. [file elife-95856-fig4-figsupp4-data1.zip]

Archive with 7 entries (6 files):
- Supplementary Figure 9 - Source Data 1/
- Supplementary Figure 9 - Source Data 1/.DS_Store
- __MACOSX/Supplementary Figure 9 - Source Data 1/._.DS_Store
- Supplementary Figure 9 - Source Data 1/Embryo_monitor.tif
- __MACOSX/Supplementary Figure 9 - Source Data 1/._Embryo_monitor.tif
- Supplementary Figure 9 - Source Data 1/Supplementary Figure 9b - Labeled Source Data.png
- __MACOSX/Supplementary Figure 9 - Source Data 1/._Supplementary Figure 9b - Labeled Source Data.png
