# Supplementary material for: Obox4 promotes zygotic genome activation upon loss of Dux
Source: eLife. 2024 Jun 24;13:e95856. doi: 10.7554/eLife.95856 (PMC11196112; doi:10.7554/eLife.95856)
Supplement: Figure 4—figure supplement 4—source data 2. [file elife-95856-fig4-figsupp4-data2.zip]

Archive with 13 entries (12 files):
- Supplementary Figure 9 - Source Data 2/
- Supplementary Figure 9 - Source Data 2/.DS_Store
- __MACOSX/Supplementary Figure 9 - Source Data 2/._.DS_Store
- Supplementary Figure 9 - Source Data 2/Embryo_seq_16to31_A'+D'.bmp
- __MACOSX/Supplementary Figure 9 - Source Data 2/._Embryo_seq_16to31_A'+D'.bmp
- Supplementary Figure 9 - Source Data 2/Embryo_seq_16to31_A'+B'.bmp
- __MACOSX/Supplementary Figure 9 - Source Data 2/._Embryo_seq_16to31_A'+B'.bmp
- Supplementary Figure 9 - Source Data 2/Embryo_seq_1to15_A'+D'.bmp
- __MACOSX/Supplementary Figure 9 - Source Data 2/._Embryo_seq_1to15_A'+D'.bmp
- Supplementary Figure 9 - Source Data 2/Supplementary Figure 9e - Labeled Source Data.png
- __MACOSX/Supplementary Figure 9 - Source Data 2/._Supplementary Figure 9e - Labeled Source Data.png
- Supplementary Figure 9 - Source Data 2/Embryo_seq_1to15_A'+B'.bmp
- __MACOSX/Supplementary Figure 9 - Source Data 2/._Embryo_seq_1to15_A'+B'.bmp
